# Supplementary material for: Genomic analysis of multidrug-resistant Escherichia coli from Urban Environmental water sources in Accra, Ghana, Provides Insights into public health implications
Source: PLoS One. 2024 May 24;19(5):e0301531. doi: 10.1371/journal.pone.0301531 (PMC11125565; doi:10.1371/journal.pone.0301531)
Supplement: S2B Table — (XLSX) [file pone.0301531.s013.xlsx]

## Sheet: BVBRC_genome_sheet 1
Metadata data of E. coli isolates from humans, pigs, and poultry
Genome ID	Genome Name	Other Names	NCBI Taxon ID	Taxon Lineage IDs	Taxon Lineage Names	Superkingdom	Kingdom	Phylum	Class	Order	Family	Genus	Species	Genome Status	Strain	Serovar	Biovar	Pathovar	MLST	Segment	Subtype	H_type	N_type	H1 Clade Global	H1 Clade US	H5 Clade	pH1N1-like	Lineage	Clade	Subclade	Other Typing	Culture Collection	Type Strain	Reference	Genome Quality	Completion Date	Publication	Authors	BioProject Accession	BioSample Accession	Assembly Accession	SRA Accession	GenBank Accessions	Sequencing Center	Sequencing Status	Sequencing Platform	Sequencing Depth	Assembly Method	Chromosome
562.102	Escherichia coli Iso00270		562	131567;2;1224;1236;91347;543;561;562	cellular organisms;Bacteria;Proteobacteria;Gammaproteobacteria;Enterobacterales;Enterobacteriaceae;Escherichia;Escherichia coli	Bacteria		Proteobacteria	Gammaproteobacteria	Enterobacterales	Enterobacteriaceae	Escherichia	Escherichia coli	Complete	Iso00270				MLST.Escherichia_coli_1.167,MLST.Escherichia_coli_2.2																Good	2022-04-13T00:00:00Z			PRJNA822931	SAMN17766603			CP095125,CP095126,CP095127,CP095128,CP095129,CP095130,CP095131			Oxford Nanopore PromethION	100x	Unicycler v. v0.4.8
562.102	Escherichia coli Iso00225		562	131567;2;1224;1236;91347;543;561;562	cellular organisms;Bacteria;Proteobacteria;Gammaproteobacteria;Enterobacterales;Enterobacteriaceae;Escherichia;Escherichia coli	Bacteria		Proteobacteria	Gammaproteobacteria	Enterobacterales	Enterobacteriaceae	Escherichia	Escherichia coli	Complete	Iso00225				MLST.Escherichia_coli_1.131																Good	2022-04-13T00:00:00Z			PRJNA822931	SAMN17766590			CP095137,CP095138,CP095139			Oxford Nanopore PromethION	100x	Unicycler v. v0.4.8
562.102	Escherichia coli Iso00041		562	131567;2;1224;1236;91347;543;561;562	cellular organisms;Bacteria;Proteobacteria;Gammaproteobacteria;Enterobacterales;Enterobacteriaceae;Escherichia;Escherichia coli	Bacteria		Proteobacteria	Gammaproteobacteria	Enterobacterales	Enterobacteriaceae	Escherichia	Escherichia coli	Complete	Iso00041				MLST.Escherichia_coli_1.617,MLST.Escherichia_coli_2.2																Good	2022-04-13T00:00:00Z			PRJNA822931	SAMN17766542			CP095155,CP095156,CP095157,CP095158,CP095159			Oxford Nanopore PromethION	100x	Unicycler v. v0.4.8
562.102	Escherichia coli E53		562	131567;2;1224;1236;91347;543;561;562	cellular organisms;Bacteria;Proteobacteria;Gammaproteobacteria;Enterobacterales;Enterobacteriaceae;Escherichia;Escherichia coli	Bacteria		Proteobacteria	Gammaproteobacteria	Enterobacterales	Enterobacteriaceae	Escherichia	Escherichia coli	WGS	E53				MLST.Escherichia_coli_1.648												genotype:ST648				Good	2022-04-13T00:00:00Z			PRJNA823741	SAMN27356666			JALJTV010000001,JALJTV010000002,JALJTV010000003,JALJTV010000004,JALJTV010000005,JALJTV010000006,JALJTV010000007			Illumina MiSeq	99x	Skesa v. 2022-02-21T00:00:00
562.102	Escherichia coli E25B		562	131567;2;1224;1236;91347;543;561;562	cellular organisms;Bacteria;Proteobacteria;Gammaproteobacteria;Enterobacterales;Enterobacteriaceae;Escherichia;Escherichia coli	Bacteria		Proteobacteria	Gammaproteobacteria	Enterobacterales	Enterobacteriaceae	Escherichia	Escherichia coli	WGS	E25B				MLST.Escherichia_coli_1.127												genotype:ST127				Good	2022-04-13T00:00:00Z			PRJNA823741	SAMN27356665			JALJTU010000001,JALJTU010000002,JALJTU010000003,JALJTU010000004,JALJTU010000005,JALJTU010000006,JALJTU010000007			Illumina MiSeq	99x	Skesa v. 2022-02-21T00:00:00
562.102	Escherichia coli E29		562	131567;2;1224;1236;91347;543;561;562	cellular organisms;Bacteria;Proteobacteria;Gammaproteobacteria;Enterobacterales;Enterobacteriaceae;Escherichia;Escherichia coli	Bacteria		Proteobacteria	Gammaproteobacteria	Enterobacterales	Enterobacteriaceae	Escherichia	Escherichia coli	WGS	E29				MLST.Escherichia_coli_2.132,MLST.Escherichia_coli_1.450												genotype:ST450				Good	2022-04-13T00:00:00Z			PRJNA823741	SAMN27356664			JALJTT010000001,JALJTT010000002,JALJTT010000003,JALJTT010000004,JALJTT010000005,JALJTT010000006,JALJTT010000007			Illumina MiSeq	99x	Skesa v. 2022-02-21T00:00:00
562.102	Escherichia coli E37		562	131567;2;1224;1236;91347;543;561;562	cellular organisms;Bacteria;Proteobacteria;Gammaproteobacteria;Enterobacterales;Enterobacteriaceae;Escherichia;Escherichia coli	Bacteria		Proteobacteria	Gammaproteobacteria	Enterobacterales	Enterobacteriaceae	Escherichia	Escherichia coli	WGS	E37				MLST.Escherichia_coli_1.410,MLST.Escherichia_coli_2.471												genotype:ST410				Good	2022-04-13T00:00:00Z			PRJNA823741	SAMN27356663			JALJTS010000001,JALJTS010000002,JALJTS010000003,JALJTS010000004,JALJTS010000005,JALJTS010000006,JALJTS010000007			Illumina MiSeq	99x	Skesa v. 2022-02-21T00:00:00
562.102	Escherichia coli P51B		562	131567;2;1224;1236;91347;543;561;562	cellular organisms;Bacteria;Proteobacteria;Gammaproteobacteria;Enterobacterales;Enterobacteriaceae;Escherichia;Escherichia coli	Bacteria		Proteobacteria	Gammaproteobacteria	Enterobacterales	Enterobacteriaceae	Escherichia	Escherichia coli	WGS	P51B				MLST.Escherichia_coli_1.648												genotype:ST648				Good	2022-04-13T00:00:00Z			PRJNA823741	SAMN27356662			JALJTR010000001,JALJTR010000002,JALJTR010000003,JALJTR010000004,JALJTR010000005,JALJTR010000006,JALJTR010000007			Illumina MiSeq	99x	Skesa v. 2022-02-21T00:00:00
562.102	Escherichia coli E50-1		562	131567;2;1224;1236;91347;543;561;562	cellular organisms;Bacteria;Proteobacteria;Gammaproteobacteria;Enterobacterales;Enterobacteriaceae;Escherichia;Escherichia coli	Bacteria		Proteobacteria	Gammaproteobacteria	Enterobacterales	Enterobacteriaceae	Escherichia	Escherichia coli	WGS	E50-1				MLST.Escherichia_coli_2.21,MLST.Escherichia_coli_1.155												genotype:ST155				Good	2022-04-13T00:00:00Z			PRJNA823741	SAMN27356673			JALJUB010000001,JALJUB010000002,JALJUB010000003,JALJUB010000004,JALJUB010000005,JALJUB010000006,JALJUB010000007			Illumina MiSeq	99x	Skesa v. 2022-02-21T00:00:00
562.102	Escherichia coli P142		562	131567;2;1224;1236;91347;543;561;562	cellular organisms;Bacteria;Proteobacteria;Gammaproteobacteria;Enterobacterales;Enterobacteriaceae;Escherichia;Escherichia coli	Bacteria		Proteobacteria	Gammaproteobacteria	Enterobacterales	Enterobacteriaceae	Escherichia	Escherichia coli	WGS	P142				MLST.Escherichia_coli_1.5614												genotype:ST5614				Good	2022-04-13T00:00:00Z			PRJNA823741	SAMN27356671			JALJTZ010000001,JALJTZ010000002,JALJTZ010000003,JALJTZ010000004,JALJTZ010000005,JALJTZ010000006,JALJTZ010000007			Illumina MiSeq	99x	Skesa v. 2022-02-21T00:00:00
562.102	Escherichia coli P17		562	131567;2;1224;1236;91347;543;561;562	cellular organisms;Bacteria;Proteobacteria;Gammaproteobacteria;Enterobacterales;Enterobacteriaceae;Escherichia;Escherichia coli	Bacteria		Proteobacteria	Gammaproteobacteria	Enterobacterales	Enterobacteriaceae	Escherichia	Escherichia coli	WGS	P17				MLST.Escherichia_coli_2.479,MLST.Escherichia_coli_1.224												genotype:ST224				Good	2022-04-13T00:00:00Z			PRJNA823741	SAMN27356672			JALJUA010000001,JALJUA010000002,JALJUA010000003,JALJUA010000004,JALJUA010000005,JALJUA010000006,JALJUA010000007			Illumina MiSeq	99x	Skesa v. 2022-02-21T00:00:00
562.102	Escherichia coli P143		562	131567;2;1224;1236;91347;543;561;562	cellular organisms;Bacteria;Proteobacteria;Gammaproteobacteria;Enterobacterales;Enterobacteriaceae;Escherichia;Escherichia coli	Bacteria		Proteobacteria	Gammaproteobacteria	Enterobacterales	Enterobacteriaceae	Escherichia	Escherichia coli	WGS	P143																				Poor	2022-04-13T00:00:00Z			PRJNA823741	SAMN27356684			JALJUL010000001,JALJUL010000002,JALJUL010000003,JALJUL010000004,JALJUL010000005,JALJUL010000006,JALJUL010000007			Illumina MiSeq	99x	Skesa v. 2022-02-21T00:00:00
562.102	Escherichia coli P60R		562	131567;2;1224;1236;91347;543;561;562	cellular organisms;Bacteria;Proteobacteria;Gammaproteobacteria;Enterobacterales;Enterobacteriaceae;Escherichia;Escherichia coli	Bacteria		Proteobacteria	Gammaproteobacteria	Enterobacterales	Enterobacteriaceae	Escherichia	Escherichia coli	WGS	P60R				MLST.Escherichia_coli_1.1722												genotype:ST1722				Good	2022-04-13T00:00:00Z			PRJNA823741	SAMN27356674			JALJUC010000001,JALJUC010000002,JALJUC010000003,JALJUC010000004,JALJUC010000005,JALJUC010000006,JALJUC010000007			Illumina MiSeq	99x	Skesa v. 2022-02-21T00:00:00
562.102	Escherichia coli P128		562	131567;2;1224;1236;91347;543;561;562	cellular organisms;Bacteria;Proteobacteria;Gammaproteobacteria;Enterobacterales;Enterobacteriaceae;Escherichia;Escherichia coli	Bacteria		Proteobacteria	Gammaproteobacteria	Enterobacterales	Enterobacteriaceae	Escherichia	Escherichia coli	WGS	P128				MLST.Escherichia_coli_2.3																Good	2022-04-13T00:00:00Z			PRJNA823741	SAMN27356680			JALJUI010000001,JALJUI010000002,JALJUI010000003,JALJUI010000004,JALJUI010000005,JALJUI010000006,JALJUI010000007			Illumina MiSeq	99x	Skesa v. 2022-02-21T00:00:00
562.102	Escherichia coli P115		562	131567;2;1224;1236;91347;543;561;562	cellular organisms;Bacteria;Proteobacteria;Gammaproteobacteria;Enterobacterales;Enterobacteriaceae;Escherichia;Escherichia coli	Bacteria		Proteobacteria	Gammaproteobacteria	Enterobacterales	Enterobacteriaceae	Escherichia	Escherichia coli	WGS	P115																				Poor	2022-04-13T00:00:00Z			PRJNA823741	SAMN27356683			JALJUK010000001,JALJUK010000002,JALJUK010000003,JALJUK010000004,JALJUK010000005,JALJUK010000006,JALJUK010000007			Illumina MiSeq	99x	Skesa v. 2022-02-21T00:00:00
562.102	Escherichia coli P166		562	131567;2;1224;1236;91347;543;561;562	cellular organisms;Bacteria;Proteobacteria;Gammaproteobacteria;Enterobacterales;Enterobacteriaceae;Escherichia;Escherichia coli	Bacteria		Proteobacteria	Gammaproteobacteria	Enterobacterales	Enterobacteriaceae	Escherichia	Escherichia coli	WGS	P166				MLST.Escherichia_coli_2.3																Poor	2022-04-13T00:00:00Z			PRJNA823741	SAMN27356679			JALJUH010000001,JALJUH010000002,JALJUH010000003,JALJUH010000004,JALJUH010000005,JALJUH010000006,JALJUH010000007			Illumina MiSeq	99x	Skesa v. 2022-02-21T00:00:00
562.102	Escherichia coli P165		562	131567;2;1224;1236;91347;543;561;562	cellular organisms;Bacteria;Proteobacteria;Gammaproteobacteria;Enterobacterales;Enterobacteriaceae;Escherichia;Escherichia coli	Bacteria		Proteobacteria	Gammaproteobacteria	Enterobacterales	Enterobacteriaceae	Escherichia	Escherichia coli	WGS	P165				MLST.Escherichia_coli_1.3489												genotype:ST3489				Good	2022-04-13T00:00:00Z			PRJNA823741	SAMN27356676			JALJUE010000001,JALJUE010000002,JALJUE010000003,JALJUE010000004,JALJUE010000005,JALJUE010000006,JALJUE010000007			Illumina MiSeq	99x	Skesa v. 2022-02-21T00:00:00
562.102	Escherichia coli E56		562	131567;2;1224;1236;91347;543;561;562	cellular organisms;Bacteria;Proteobacteria;Gammaproteobacteria;Enterobacterales;Enterobacteriaceae;Escherichia;Escherichia coli	Bacteria		Proteobacteria	Gammaproteobacteria	Enterobacterales	Enterobacteriaceae	Escherichia	Escherichia coli	WGS	E56																				Good	2022-04-13T00:00:00Z			PRJNA823741	SAMN27356681			JALJUJ010000001,JALJUJ010000002,JALJUJ010000003,JALJUJ010000004,JALJUJ010000005,JALJUJ010000006,JALJUJ010000007			Illumina MiSeq	99x	Skesa v. 2022-02-21T00:00:00
562.102	Escherichia coli P159		562	131567;2;1224;1236;91347;543;561;562	cellular organisms;Bacteria;Proteobacteria;Gammaproteobacteria;Enterobacterales;Enterobacteriaceae;Escherichia;Escherichia coli	Bacteria		Proteobacteria	Gammaproteobacteria	Enterobacterales	Enterobacteriaceae	Escherichia	Escherichia coli	WGS	P159				MLST.Escherichia_coli_2.2,MLST.Escherichia_coli_1.617												genotype:ST617				Good	2022-04-13T00:00:00Z			PRJNA823741	SAMN27356678			JALJUG010000001,JALJUG010000002,JALJUG010000003,JALJUG010000004,JALJUG010000005,JALJUG010000006,JALJUG010000007			Illumina MiSeq	99x	Skesa v. 2022-02-21T00:00:00
562.102	Escherichia coli E55-2		562	131567;2;1224;1236;91347;543;561;562	cellular organisms;Bacteria;Proteobacteria;Gammaproteobacteria;Enterobacterales;Enterobacteriaceae;Escherichia;Escherichia coli	Bacteria		Proteobacteria	Gammaproteobacteria	Enterobacterales	Enterobacteriaceae	Escherichia	Escherichia coli	WGS	E55-2				MLST.Escherichia_coli_2.87,MLST.Escherichia_coli_1.58												genotype:ST58				Good	2022-04-13T00:00:00Z			PRJNA823741	SAMN27356675			JALJUD010000001,JALJUD010000002,JALJUD010000003,JALJUD010000004,JALJUD010000005,JALJUD010000006,JALJUD010000007			Illumina MiSeq	99x	Skesa v. 2022-02-21T00:00:00
562.102	Escherichia coli P2R		562	131567;2;1224;1236;91347;543;561;562	cellular organisms;Bacteria;Proteobacteria;Gammaproteobacteria;Enterobacterales;Enterobacteriaceae;Escherichia;Escherichia coli	Bacteria		Proteobacteria	Gammaproteobacteria	Enterobacterales	Enterobacteriaceae	Escherichia	Escherichia coli	WGS	P2R				MLST.Escherichia_coli_1.940												genotype:ST940				Good	2022-04-13T00:00:00Z			PRJNA823741	SAMN27356667			JALJTW010000001,JALJTW010000002,JALJTW010000003,JALJTW010000004,JALJTW010000005,JALJTW010000006,JALJTW010000007			Illumina MiSeq	99x	Skesa v. 2022-02-21T00:00:00
562.102	Escherichia coli P73		562	131567;2;1224;1236;91347;543;561;562	cellular organisms;Bacteria;Proteobacteria;Gammaproteobacteria;Enterobacterales;Enterobacteriaceae;Escherichia;Escherichia coli	Bacteria		Proteobacteria	Gammaproteobacteria	Enterobacterales	Enterobacteriaceae	Escherichia	Escherichia coli	WGS	P73				MLST.Escherichia_coli_1.940												genotype:ST940				Good	2022-04-13T00:00:00Z			PRJNA823741	SAMN27356669			JALJTY010000001,JALJTY010000002,JALJTY010000003,JALJTY010000004,JALJTY010000005,JALJTY010000006,JALJTY010000007			Illumina MiSeq	99x	Skesa v. 2022-02-21T00:00:00
562.102	Escherichia coli P105		562	131567;2;1224;1236;91347;543;561;562	cellular organisms;Bacteria;Proteobacteria;Gammaproteobacteria;Enterobacterales;Enterobacteriaceae;Escherichia;Escherichia coli	Bacteria		Proteobacteria	Gammaproteobacteria	Enterobacterales	Enterobacteriaceae	Escherichia	Escherichia coli	WGS	P105				MLST.Escherichia_coli_1.10												genotype:ST10				Good	2022-04-13T00:00:00Z			PRJNA823741	SAMN27356677			JALJUF010000001,JALJUF010000002,JALJUF010000003,JALJUF010000004,JALJUF010000005,JALJUF010000006,JALJUF010000007			Illumina MiSeq	99x	Skesa v. 2022-02-21T00:00:00
562.102	Escherichia coli P49		562	131567;2;1224;1236;91347;543;561;562	cellular organisms;Bacteria;Proteobacteria;Gammaproteobacteria;Enterobacterales;Enterobacteriaceae;Escherichia;Escherichia coli	Bacteria		Proteobacteria	Gammaproteobacteria	Enterobacterales	Enterobacteriaceae	Escherichia	Escherichia coli	WGS	P49																genotype:ST73				Poor	2022-04-13T00:00:00Z			PRJNA823741	SAMN27356668			JALJTX010000001,JALJTX010000002,JALJTX010000003,JALJTX010000004,JALJTX010000005,JALJTX010000006,JALJTX010000007			Illumina MiSeq	99x	Skesa v. 2022-02-21T00:00:00
562.102	Escherichia coli P63		562	131567;2;1224;1236;91347;543;561;562	cellular organisms;Bacteria;Proteobacteria;Gammaproteobacteria;Enterobacterales;Enterobacteriaceae;Escherichia;Escherichia coli	Bacteria		Proteobacteria	Gammaproteobacteria	Enterobacterales	Enterobacteriaceae	Escherichia	Escherichia coli	WGS	P63																				Poor	2022-04-13T00:00:00Z			PRJNA823741	SAMN27356685			JALJUM010000001,JALJUM010000002,JALJUM010000003,JALJUM010000004,JALJUM010000005,JALJUM010000006,JALJUM010000007			Illumina MiSeq	99x	Skesa v. 2022-02-21T00:00:00
562.107	Escherichia coli EC007		562	131567;2;1224;1236;91347;543;561;562	cellular organisms;Bacteria;Proteobacteria;Gammaproteobacteria;Enterobacterales;Enterobacteriaceae;Escherichia;Escherichia coli	Bacteria		Proteobacteria	Gammaproteobacteria	Enterobacterales	Enterobacteriaceae	Escherichia	Escherichia coli	WGS	EC007				MLST.Escherichia_coli_2.2,MLST.Escherichia_coli_1.167																Good	2022-07-04T00:00:00Z			PRJNA851944	SAMN29257100			JAMXRR000000000			Illumina MiSeq	39x	Unicycler v. 0.4.8
562.107	Escherichia coli EC004		562	131567;2;1224;1236;91347;543;561;562	cellular organisms;Bacteria;Proteobacteria;Gammaproteobacteria;Enterobacterales;Enterobacteriaceae;Escherichia;Escherichia coli	Bacteria		Proteobacteria	Gammaproteobacteria	Enterobacterales	Enterobacteriaceae	Escherichia	Escherichia coli	WGS	EC004																				Good	2022-07-04T00:00:00Z			PRJNA851944	SAMN29257097			JAMXRO000000000			Illumina MiSeq	32x	Unicycler v. 0.4.8
562.107	Escherichia coli EC002		562	131567;2;1224;1236;91347;543;561;562	cellular organisms;Bacteria;Proteobacteria;Gammaproteobacteria;Enterobacterales;Enterobacteriaceae;Escherichia;Escherichia coli	Bacteria		Proteobacteria	Gammaproteobacteria	Enterobacterales	Enterobacteriaceae	Escherichia	Escherichia coli	WGS	EC002				MLST.Escherichia_coli_1.58																Good	2022-07-04T00:00:00Z			PRJNA851944	SAMN29257095			JAMXRM000000000			Illumina MiSeq	22x	Unicycler v. 0.4.8
562.107	Escherichia coli EC023		562	131567;2;1224;1236;91347;543;561;562	cellular organisms;Bacteria;Proteobacteria;Gammaproteobacteria;Enterobacterales;Enterobacteriaceae;Escherichia;Escherichia coli	Bacteria		Proteobacteria	Gammaproteobacteria	Enterobacterales	Enterobacteriaceae	Escherichia	Escherichia coli	WGS	EC023				MLST.Escherichia_coli_1.196																Good	2022-07-04T00:00:00Z			PRJNA851944	SAMN29257094			JAMXRL000000000			Illumina MiSeq	34x	Unicycler v. 0.4.8
562.107	Escherichia coli EC012		562	131567;2;1224;1236;91347;543;561;562	cellular organisms;Bacteria;Proteobacteria;Gammaproteobacteria;Enterobacterales;Enterobacteriaceae;Escherichia;Escherichia coli	Bacteria		Proteobacteria	Gammaproteobacteria	Enterobacterales	Enterobacteriaceae	Escherichia	Escherichia coli	WGS	EC012				MLST.Escherichia_coli_1.226																Good	2022-07-04T00:00:00Z			PRJNA851944	SAMN29257082			JAMXQZ000000000			Illumina MiSeq	29x	Unicycler v. 0.4.8
562.107	Escherichia coli EC006		562	131567;2;1224;1236;91347;543;561;562	cellular organisms;Bacteria;Proteobacteria;Gammaproteobacteria;Enterobacterales;Enterobacteriaceae;Escherichia;Escherichia coli	Bacteria		Proteobacteria	Gammaproteobacteria	Enterobacterales	Enterobacteriaceae	Escherichia	Escherichia coli	WGS	EC006																				Good	2022-07-04T00:00:00Z			PRJNA851944	SAMN29257099			JAMXRQ000000000			Illumina MiSeq	30x	Unicycler v. 0.4.8
562.107	Escherichia coli EC008		562	131567;2;1224;1236;91347;543;561;562	cellular organisms;Bacteria;Proteobacteria;Gammaproteobacteria;Enterobacterales;Enterobacteriaceae;Escherichia;Escherichia coli	Bacteria		Proteobacteria	Gammaproteobacteria	Enterobacterales	Enterobacteriaceae	Escherichia	Escherichia coli	WGS	EC008				MLST.Escherichia_coli_1.206																Good	2022-07-04T00:00:00Z			PRJNA851944	SAMN29257101			JAMXRS000000000			Illumina MiSeq	24x	Unicycler v. 0.4.8
562.107	Escherichia coli EC009		562	131567;2;1224;1236;91347;543;561;562	cellular organisms;Bacteria;Proteobacteria;Gammaproteobacteria;Enterobacterales;Enterobacteriaceae;Escherichia;Escherichia coli	Bacteria		Proteobacteria	Gammaproteobacteria	Enterobacterales	Enterobacteriaceae	Escherichia	Escherichia coli	WGS	EC009				MLST.Escherichia_coli_1.196																Good	2022-07-04T00:00:00Z			PRJNA851944	SAMN29257102			JAMXRT000000000			Illumina MiSeq	29x	Unicycler v. 0.4.8
562.107	Escherichia coli EC005		562	131567;2;1224;1236;91347;543;561;562	cellular organisms;Bacteria;Proteobacteria;Gammaproteobacteria;Enterobacterales;Enterobacteriaceae;Escherichia;Escherichia coli	Bacteria		Proteobacteria	Gammaproteobacteria	Enterobacterales	Enterobacteriaceae	Escherichia	Escherichia coli	WGS	EC005				MLST.Escherichia_coli_1.58,MLST.Escherichia_coli_2.414																Good	2022-07-04T00:00:00Z			PRJNA851944	SAMN29257098			JAMXRP000000000			Illumina MiSeq	20x	Unicycler v. 0.4.8
562.107	Escherichia coli EC003		562	131567;2;1224;1236;91347;543;561;562	cellular organisms;Bacteria;Proteobacteria;Gammaproteobacteria;Enterobacterales;Enterobacteriaceae;Escherichia;Escherichia coli	Bacteria		Proteobacteria	Gammaproteobacteria	Enterobacterales	Enterobacteriaceae	Escherichia	Escherichia coli	WGS	EC003				MLST.Escherichia_coli_1.206																Good	2022-07-04T00:00:00Z			PRJNA851944	SAMN29257096			JAMXRN000000000			Illumina MiSeq	32x	Unicycler v. 0.4.8
562.107	Escherichia coli EC014A		562	131567;2;1224;1236;91347;543;561;562	cellular organisms;Bacteria;Proteobacteria;Gammaproteobacteria;Enterobacterales;Enterobacteriaceae;Escherichia;Escherichia coli	Bacteria		Proteobacteria	Gammaproteobacteria	Enterobacterales	Enterobacteriaceae	Escherichia	Escherichia coli	WGS	EC014A				MLST.Escherichia_coli_1.215																Good	2022-07-04T00:00:00Z			PRJNA851944	SAMN29257084			JAMXRB000000000			Illumina MiSeq	40x	Unicycler v. 0.4.8
562.107	Escherichia coli EC015		562	131567;2;1224;1236;91347;543;561;562	cellular organisms;Bacteria;Proteobacteria;Gammaproteobacteria;Enterobacterales;Enterobacteriaceae;Escherichia;Escherichia coli	Bacteria		Proteobacteria	Gammaproteobacteria	Enterobacterales	Enterobacteriaceae	Escherichia	Escherichia coli	WGS	EC015				MLST.Escherichia_coli_1.10,MLST.Escherichia_coli_2.2																Good	2022-07-04T00:00:00Z			PRJNA851944	SAMN29257085			JAMXRC000000000			Illumina MiSeq	41x	Unicycler v. 0.4.8
562.107	Escherichia coli EC010		562	131567;2;1224;1236;91347;543;561;562	cellular organisms;Bacteria;Proteobacteria;Gammaproteobacteria;Enterobacterales;Enterobacteriaceae;Escherichia;Escherichia coli	Bacteria		Proteobacteria	Gammaproteobacteria	Enterobacterales	Enterobacteriaceae	Escherichia	Escherichia coli	WGS	EC010				MLST.Escherichia_coli_2.471,MLST.Escherichia_coli_1.410																Good	2022-07-04T00:00:00Z			PRJNA851944	SAMN29257080			JAMXQX000000000			Illumina MiSeq	25x	Unicycler v. 0.4.8
562.107	Escherichia coli EC011		562	131567;2;1224;1236;91347;543;561;562	cellular organisms;Bacteria;Proteobacteria;Gammaproteobacteria;Enterobacterales;Enterobacteriaceae;Escherichia;Escherichia coli	Bacteria		Proteobacteria	Gammaproteobacteria	Enterobacterales	Enterobacteriaceae	Escherichia	Escherichia coli	WGS	EC011				MLST.Escherichia_coli_1.4450																Good	2022-07-04T00:00:00Z			PRJNA851944	SAMN29257081			JAMXQY000000000			Illumina MiSeq	25x	Unicycler v. 0.4.8
562.107	Escherichia coli EC022		562	131567;2;1224;1236;91347;543;561;562	cellular organisms;Bacteria;Proteobacteria;Gammaproteobacteria;Enterobacterales;Enterobacteriaceae;Escherichia;Escherichia coli	Bacteria		Proteobacteria	Gammaproteobacteria	Enterobacterales	Enterobacteriaceae	Escherichia	Escherichia coli	WGS	EC022				MLST.Escherichia_coli_1.206																Good	2022-07-04T00:00:00Z			PRJNA851944	SAMN29257093			JAMXRK000000000			Illumina MiSeq	33x	Unicycler v. 0.4.8
562.107	Escherichia coli EC020		562	131567;2;1224;1236;91347;543;561;562	cellular organisms;Bacteria;Proteobacteria;Gammaproteobacteria;Enterobacterales;Enterobacteriaceae;Escherichia;Escherichia coli	Bacteria		Proteobacteria	Gammaproteobacteria	Enterobacterales	Enterobacteriaceae	Escherichia	Escherichia coli	WGS	EC020																				Good	2022-07-04T00:00:00Z			PRJNA851944	SAMN29257091			JAMXRI000000000			Illumina MiSeq	22x	Unicycler v. 0.4.8
562.107	Escherichia coli EC021		562	131567;2;1224;1236;91347;543;561;562	cellular organisms;Bacteria;Proteobacteria;Gammaproteobacteria;Enterobacterales;Enterobacteriaceae;Escherichia;Escherichia coli	Bacteria		Proteobacteria	Gammaproteobacteria	Enterobacterales	Enterobacteriaceae	Escherichia	Escherichia coli	WGS	EC021				MLST.Escherichia_coli_1.1727																Good	2022-07-04T00:00:00Z			PRJNA851944	SAMN29257092			JAMXRJ000000000			Illumina MiSeq	32x	Unicycler v. 0.4.8
562.107	Escherichia coli EC018		562	131567;2;1224;1236;91347;543;561;562	cellular organisms;Bacteria;Proteobacteria;Gammaproteobacteria;Enterobacterales;Enterobacteriaceae;Escherichia;Escherichia coli	Bacteria		Proteobacteria	Gammaproteobacteria	Enterobacterales	Enterobacteriaceae	Escherichia	Escherichia coli	WGS	EC018				MLST.Escherichia_coli_1.165																Good	2022-07-04T00:00:00Z			PRJNA851944	SAMN29257088			JAMXRF000000000			Illumina MiSeq	46x	Unicycler v. 0.4.8
562.107	Escherichia coli EC017		562	131567;2;1224;1236;91347;543;561;562	cellular organisms;Bacteria;Proteobacteria;Gammaproteobacteria;Enterobacterales;Enterobacteriaceae;Escherichia;Escherichia coli	Bacteria		Proteobacteria	Gammaproteobacteria	Enterobacterales	Enterobacteriaceae	Escherichia	Escherichia coli	WGS	EC017				MLST.Escherichia_coli_1.38,MLST.Escherichia_coli_2.535																Good	2022-07-04T00:00:00Z			PRJNA851944	SAMN29257087			JAMXRE000000000			Illumina MiSeq	31x	Unicycler v. 0.4.8
562.107	Escherichia coli EC016		562	131567;2;1224;1236;91347;543;561;562	cellular organisms;Bacteria;Proteobacteria;Gammaproteobacteria;Enterobacterales;Enterobacteriaceae;Escherichia;Escherichia coli	Bacteria		Proteobacteria	Gammaproteobacteria	Enterobacterales	Enterobacteriaceae	Escherichia	Escherichia coli	WGS	EC016				MLST.Escherichia_coli_2.535																Good	2022-07-04T00:00:00Z			PRJNA851944	SAMN29257086			JAMXRD000000000			Illumina MiSeq	20x	Unicycler v. 0.4.8
562.107	Escherichia coli EC013		562	131567;2;1224;1236;91347;543;561;562	cellular organisms;Bacteria;Proteobacteria;Gammaproteobacteria;Enterobacterales;Enterobacteriaceae;Escherichia;Escherichia coli	Bacteria		Proteobacteria	Gammaproteobacteria	Enterobacterales	Enterobacteriaceae	Escherichia	Escherichia coli	WGS	EC013				MLST.Escherichia_coli_2.2,MLST.Escherichia_coli_1.10																Good	2022-07-04T00:00:00Z			PRJNA851944	SAMN29257083			JAMXRA000000000			Illumina MiSeq	35x	Unicycler v. 0.4.8
562.107	Escherichia coli EC001		562	131567;2;1224;1236;91347;543;561;562	cellular organisms;Bacteria;Proteobacteria;Gammaproteobacteria;Enterobacterales;Enterobacteriaceae;Escherichia;Escherichia coli	Bacteria		Proteobacteria	Gammaproteobacteria	Enterobacterales	Enterobacteriaceae	Escherichia	Escherichia coli	WGS	EC001				MLST.Escherichia_coli_1.167																Good	2022-07-04T00:00:00Z			PRJNA851944	SAMN29257090			JAMXRH000000000			Illumina MiSeq	31x	Unicycler v. 0.4.8
562.107	Escherichia coli EC019		562	131567;2;1224;1236;91347;543;561;562	cellular organisms;Bacteria;Proteobacteria;Gammaproteobacteria;Enterobacterales;Enterobacteriaceae;Escherichia;Escherichia coli	Bacteria		Proteobacteria	Gammaproteobacteria	Enterobacterales	Enterobacteriaceae	Escherichia	Escherichia coli	WGS	EC019				MLST.Escherichia_coli_1.3580																Good	2022-07-04T00:00:00Z			PRJNA851944	SAMN29257089			JAMXRG000000000			Illumina MiSeq	36x	Unicycler v. 0.4.8
562.107	Escherichia coli EC0021		562	131567;2;1224;1236;91347;543;561;562	cellular organisms;Bacteria;Proteobacteria;Gammaproteobacteria;Enterobacterales;Enterobacteriaceae;Escherichia;Escherichia coli	Bacteria		Proteobacteria	Gammaproteobacteria	Enterobacterales	Enterobacteriaceae	Escherichia	Escherichia coli	WGS	EC0021				MLST.Escherichia_coli_1.38,MLST.Escherichia_coli_2.8																Good	2022-07-06T00:00:00Z			PRJNA851374	SAMN29493234			JANASN000000000			Illumina MiSeq	35x	Unicycler v. 0.4.8
562.107	Escherichia coli EC0019		562	131567;2;1224;1236;91347;543;561;562	cellular organisms;Bacteria;Proteobacteria;Gammaproteobacteria;Enterobacterales;Enterobacteriaceae;Escherichia;Escherichia coli	Bacteria		Proteobacteria	Gammaproteobacteria	Enterobacterales	Enterobacteriaceae	Escherichia	Escherichia coli	WGS	EC0019				MLST.Escherichia_coli_2.511,MLST.Escherichia_coli_1.449																Good	2022-07-06T00:00:00Z			PRJNA851374	SAMN29493217			JANARW000000000			Illumina MiSeq	58x	Unicycler v. 0.4.8
562.107	Escherichia coli EC0020		562	131567;2;1224;1236;91347;543;561;562	cellular organisms;Bacteria;Proteobacteria;Gammaproteobacteria;Enterobacterales;Enterobacteriaceae;Escherichia;Escherichia coli	Bacteria		Proteobacteria	Gammaproteobacteria	Enterobacterales	Enterobacteriaceae	Escherichia	Escherichia coli	WGS	EC0020				MLST.Escherichia_coli_1.5747,MLST.Escherichia_coli_2.427																Good	2022-07-06T00:00:00Z			PRJNA851374	SAMN29493230			JANASJ000000000			Illumina MiSeq	57x	Unicycler v. 0.4.8
562.108	Escherichia coli EC030		562	131567;2;1224;1236;91347;543;561;562	cellular organisms;Bacteria;Proteobacteria;Gammaproteobacteria;Enterobacterales;Enterobacteriaceae;Escherichia;Escherichia coli	Bacteria		Proteobacteria	Gammaproteobacteria	Enterobacterales	Enterobacteriaceae	Escherichia	Escherichia coli	WGS	EC030				MLST.Escherichia_coli_1.3018																Good	2022-07-26T00:00:00Z			PRJNA860607	SAMN29851848			JANGRD000000000			Illumina MiSeq	61x	Unicycler v. 0.4.8
562.108	Escherichia coli EC028		562	131567;2;1224;1236;91347;543;561;562	cellular organisms;Bacteria;Proteobacteria;Gammaproteobacteria;Enterobacterales;Enterobacteriaceae;Escherichia;Escherichia coli	Bacteria		Proteobacteria	Gammaproteobacteria	Enterobacterales	Enterobacteriaceae	Escherichia	Escherichia coli	WGS	EC028				MLST.Escherichia_coli_1.5044																Good	2022-07-26T00:00:00Z			PRJNA860607	SAMN29851859			JANGQS000000000			Illumina MiSeq	22x	Unicycler v. 0.4.8
562.108	Escherichia coli EC010		562	1+E55:X5531567;2;1224;1236;91347;543;561;562	cellular organisms;Bacteria;Proteobacteria;Gammaproteobacteria;Enterobacterales;Enterobacteriaceae;Escherichia;Escherichia coli	Bacteria		Proteobacteria	Gammaproteobacteria	Enterobacterales	Enterobacteriaceae	Escherichia	Escherichia coli	WGS	EC010				MLST.Escherichia_coli_1.1706																Good	2022-07-26T00:00:00Z			PRJNA860607	SAMN29851834			JANGRR000000000			Illumina MiSeq	34x	Unicycler v. 0.4.8
562.108	Escherichia coli EC014		562	131567;2;1224;1236;91347;543;561;562	cellular organisms;Bacteria;Proteobacteria;Gammaproteobacteria;Enterobacterales;Enterobacteriaceae;Escherichia;Escherichia coli	Bacteria		Proteobacteria	Gammaproteobacteria	Enterobacterales	Enterobacteriaceae	Escherichia	Escherichia coli	WGS	EC014				MLST.Escherichia_coli_1.1140																Good	2022-07-26T00:00:00Z			PRJNA860607	SAMN29851837			JANGRO000000000			Illumina MiSeq	44x	Unicycler v. 0.4.8
562.108	Escherichia coli EC004		562	131567;2;1224;1236;91347;543;561;562	cellular organisms;Bacteria;Proteobacteria;Gammaproteobacteria;Enterobacterales;Enterobacteriaceae;Escherichia;Escherichia coli	Bacteria		Proteobacteria	Gammaproteobacteria	Enterobacterales	Enterobacteriaceae	Escherichia	Escherichia coli	WGS	EC004				MLST.Escherichia_coli_1.448,MLST.Escherichia_coli_2.58																Good	2022-07-26T00:00:00Z			PRJNA860607	SAMN29851852			JANGQZ000000000			Illumina MiSeq	49x	Unicycler v. 0.4.8
562.108	Escherichia coli EC023		562	131567;2;1224;1236;91347;543;561;562	cellular organisms;Bacteria;Proteobacteria;Gammaproteobacteria;Enterobacterales;Enterobacteriaceae;Escherichia;Escherichia coli	Bacteria		Proteobacteria	Gammaproteobacteria	Enterobacterales	Enterobacteriaceae	Escherichia	Escherichia coli	WGS	EC023				MLST.Escherichia_coli_1.515																Good	2022-07-26T00:00:00Z			PRJNA860607	SAMN29851844			JANGRH000000000			Illumina MiSeq	44x	Unicycler v. 0.4.8
562.108	Escherichia coli EC021		562	131567;2;1224;1236;91347;543;561;562	cellular organisms;Bacteria;Proteobacteria;Gammaproteobacteria;Enterobacterales;Enterobacteriaceae;Escherichia;Escherichia coli	Bacteria		Proteobacteria	Gammaproteobacteria	Enterobacterales	Enterobacteriaceae	Escherichia	Escherichia coli	WGS	EC021				MLST.Escherichia_coli_2.687,MLST.Escherichia_coli_1.1721																Good	2022-07-26T00:00:00Z			PRJNA860607	SAMN29851843			JANGRI000000000			Illumina MiSeq	38x	Unicycler v. 0.4.8
562.108	Escherichia coli EC024		562	131567;2;1224;1236;91347;543;561;562	cellular organisms;Bacteria;Proteobacteria;Gammaproteobacteria;Enterobacterales;Enterobacteriaceae;Escherichia;Escherichia coli	Bacteria		Proteobacteria	Gammaproteobacteria	Enterobacterales	Enterobacteriaceae	Escherichia	Escherichia coli	WGS	EC024				MLST.Escherichia_coli_2.2,MLST.Escherichia_coli_1.10																Good	2022-07-26T00:00:00Z			PRJNA860607	SAMN29851845			JANGRG000000000			Illumina MiSeq	49x	Unicycler v. 0.4.8
562.108	Escherichia coli EC006		562	131567;2;1224;1236;91347;543;561;562	cellular organisms;Bacteria;Proteobacteria;Gammaproteobacteria;Enterobacterales;Enterobacteriaceae;Escherichia;Escherichia coli	Bacteria		Proteobacteria	Gammaproteobacteria	Enterobacterales	Enterobacteriaceae	Escherichia	Escherichia coli	WGS	EC006				MLST.Escherichia_coli_1.38,MLST.Escherichia_coli_2.535																Good	2022-07-26T00:00:00Z			PRJNA860607	SAMN29851854			JANGQX000000000			Illumina MiSeq	29x	Unicycler v. 0.4.8
562.108	Escherichia coli EC020B		562	131567;2;1224;1236;91347;543;561;562	cellular organisms;Bacteria;Proteobacteria;Gammaproteobacteria;Enterobacterales;Enterobacteriaceae;Escherichia;Escherichia coli	Bacteria		Proteobacteria	Gammaproteobacteria	Enterobacterales	Enterobacteriaceae	Escherichia	Escherichia coli	WGS	EC020B				MLST.Escherichia_coli_1.3580																Good	2022-07-26T00:00:00Z			PRJNA860607	SAMN29851842			JANGRJ000000000			Illumina MiSeq	43x	Unicycler v. 0.4.8
562.108	Escherichia coli EC005		562	131567;2;1224;1236;91347;543;561;562	cellular organisms;Bacteria;Proteobacteria;Gammaproteobacteria;Enterobacterales;Enterobacteriaceae;Escherichia;Escherichia coli	Bacteria		Proteobacteria	Gammaproteobacteria	Enterobacterales	Enterobacteriaceae	Escherichia	Escherichia coli	WGS	EC005				MLST.Escherichia_coli_1.746																Good	2022-07-26T00:00:00Z			PRJNA860607	SAMN29851853			JANGQY000000000			Illumina MiSeq	21x	Unicycler v. 0.4.8
562.108	Escherichia coli EC027		562	131567;2;1224;1236;91347;543;561;562	cellular organisms;Bacteria;Proteobacteria;Gammaproteobacteria;Enterobacterales;Enterobacteriaceae;Escherichia;Escherichia coli	Bacteria		Proteobacteria	Gammaproteobacteria	Enterobacterales	Enterobacteriaceae	Escherichia	Escherichia coli	WGS	EC027				MLST.Escherichia_coli_2.698																Good	2022-07-26T00:00:00Z			PRJNA860607	SAMN29851858			JANGQT000000000			Illumina MiSeq	21x	Unicycler v. 0.4.8
562.108	Escherichia coli EC015		562	131567;2;1224;1236;91347;543;561;562	cellular organisms;Bacteria;Proteobacteria;Gammaproteobacteria;Enterobacterales;Enterobacteriaceae;Escherichia;Escherichia coli	Bacteria		Proteobacteria	Gammaproteobacteria	Enterobacterales	Enterobacteriaceae	Escherichia	Escherichia coli	WGS	EC015				MLST.Escherichia_coli_1.542,MLST.Escherichia_coli_2.637																Good	2022-07-26T00:00:00Z			PRJNA860607	SAMN29851828			JANGRX000000000			Illumina MiSeq	26x	Unicycler v. 0.4.8
562.108	Escherichia coli EC007		562	131567;2;1224;1236;91347;543;561;562	cellular organisms;Bacteria;Proteobacteria;Gammaproteobacteria;Enterobacterales;Enterobacteriaceae;Escherichia;Escherichia coli	Bacteria		Proteobacteria	Gammaproteobacteria	Enterobacterales	Enterobacteriaceae	Escherichia	Escherichia coli	WGS	EC007																				Good	2022-07-26T00:00:00Z			PRJNA860607	SAMN29851855			JANGQW000000000			Illumina MiSeq	40x	Unicycler v. 0.4.8
562.108	Escherichia coli EC008		562	131567;2;1224;1236;91347;543;561;562	cellular organisms;Bacteria;Proteobacteria;Gammaproteobacteria;Enterobacterales;Enterobacteriaceae;Escherichia;Escherichia coli	Bacteria		Proteobacteria	Gammaproteobacteria	Enterobacterales	Enterobacteriaceae	Escherichia	Escherichia coli	WGS	EC008																				Good	2022-07-26T00:00:00Z			PRJNA860607	SAMN29851856			JANGQV000000000			Illumina MiSeq	39x	Unicycler v. 0.4.8
562.108	Escherichia coli EC026		562	131567;2;1224;1236;91347;543;561;562	cellular organisms;Bacteria;Proteobacteria;Gammaproteobacteria;Enterobacterales;Enterobacteriaceae;Escherichia;Escherichia coli	Bacteria		Proteobacteria	Gammaproteobacteria	Enterobacterales	Enterobacteriaceae	Escherichia	Escherichia coli	WGS	EC026				MLST.Escherichia_coli_1.10,MLST.Escherichia_coli_2.2																Good	2022-07-26T00:00:00Z			PRJNA860607	SAMN29851847			JANGRE000000000			Illumina MiSeq	20x	Unicycler v. 0.4.8
562.108	Escherichia coli EC009		562	131567;2;1224;1236;91347;543;561;562	cellular organisms;Bacteria;Proteobacteria;Gammaproteobacteria;Enterobacterales;Enterobacteriaceae;Escherichia;Escherichia coli	Bacteria		Proteobacteria	Gammaproteobacteria	Enterobacterales	Enterobacteriaceae	Escherichia	Escherichia coli	WGS	EC009				MLST.Escherichia_coli_1.38,MLST.Escherichia_coli_2.535																Good	2022-07-26T00:00:00Z			PRJNA860607	SAMN29851857			JANGQU000000000			Illumina MiSeq	28x	Unicycler v. 0.4.8
562.108	Escherichia coli EC018		562	131567;2;1224;1236;91347;543;561;562	cellular organisms;Bacteria;Proteobacteria;Gammaproteobacteria;Enterobacterales;Enterobacteriaceae;Escherichia;Escherichia coli	Bacteria		Proteobacteria	Gammaproteobacteria	Enterobacterales	Enterobacteriaceae	Escherichia	Escherichia coli	WGS	EC018				MLST.Escherichia_coli_2.2,MLST.Escherichia_coli_1.44																Good	2022-07-26T00:00:00Z			PRJNA860607	SAMN29851839			JANGRM000000000			Illumina MiSeq	28x	Unicycler v. 0.4.8
562.108	Escherichia coli EC025		562	131567;2;1224;1236;91347;543;561;562	cellular organisms;Bacteria;Proteobacteria;Gammaproteobacteria;Enterobacterales;Enterobacteriaceae;Escherichia;Escherichia coli	Bacteria		Proteobacteria	Gammaproteobacteria	Enterobacterales	Enterobacteriaceae	Escherichia	Escherichia coli	WGS	EC025				MLST.Escherichia_coli_1.58																Good	2022-07-26T00:00:00Z			PRJNA860607	SAMN29851846			JANGRF000000000			Illumina MiSeq	48x	Unicycler v. 0.4.8
562.108	Escherichia coli EC001		562	131567;2;1224;1236;91347;543;561;562	cellular organisms;Bacteria;Proteobacteria;Gammaproteobacteria;Enterobacterales;Enterobacteriaceae;Escherichia;Escherichia coli	Bacteria		Proteobacteria	Gammaproteobacteria	Enterobacterales	Enterobacteriaceae	Escherichia	Escherichia coli	WGS	EC001				MLST.Escherichia_coli_2.132,MLST.Escherichia_coli_1.48																Good	2022-07-26T00:00:00Z			PRJNA860607	SAMN29851830			JANGRV000000000			Illumina MiSeq	29x	Unicycler v. 0.4.8
562.108	Escherichia coli EC011		562	131567;2;1224;1236;91347;543;561;562	cellular organisms;Bacteria;Proteobacteria;Gammaproteobacteria;Enterobacterales;Enterobacteriaceae;Escherichia;Escherichia coli	Bacteria		Proteobacteria	Gammaproteobacteria	Enterobacterales	Enterobacteriaceae	Escherichia	Escherichia coli	WGS	EC011				MLST.Escherichia_coli_1.710																Good	2022-07-26T00:00:00Z			PRJNA860607	SAMN29851835			JANGRQ000000000			Illumina MiSeq	37x	Unicycler v. 0.4.8
562.108	Escherichia coli EC016		562	131567;2;1224;1236;91347;543;561;562	cellular organisms;Bacteria;Proteobacteria;Gammaproteobacteria;Enterobacterales;Enterobacteriaceae;Escherichia;Escherichia coli	Bacteria		Proteobacteria	Gammaproteobacteria	Enterobacterales	Enterobacteriaceae	Escherichia	Escherichia coli	WGS	EC016				MLST.Escherichia_coli_2.537																Good	2022-07-26T00:00:00Z			PRJNA860607	SAMN29851838			JANGRN000000000			Illumina MiSeq	21x	Unicycler v. 0.4.8
562.108	Escherichia coli EC017		562	131567;2;1224;1236;91347;543;561;562	cellular organisms;Bacteria;Proteobacteria;Gammaproteobacteria;Enterobacterales;Enterobacteriaceae;Escherichia;Escherichia coli	Bacteria		Proteobacteria	Gammaproteobacteria	Enterobacterales	Enterobacteriaceae	Escherichia	Escherichia coli	WGS	EC017				MLST.Escherichia_coli_2.398,MLST.Escherichia_coli_1.1598																Good	2022-07-26T00:00:00Z			PRJNA860607	SAMN29851829			JANGRW000000000			Illumina MiSeq	31x	Unicycler v. 0.4.8
562.108	Escherichia coli EC019		562	131567;2;1224;1236;91347;543;561;562	cellular organisms;Bacteria;Proteobacteria;Gammaproteobacteria;Enterobacterales;Enterobacteriaceae;Escherichia;Escherichia coli	Bacteria		Proteobacteria	Gammaproteobacteria	Enterobacterales	Enterobacteriaceae	Escherichia	Escherichia coli	WGS	EC019				MLST.Escherichia_coli_1.206																Good	2022-07-26T00:00:00Z			PRJNA860607	SAMN29851840			JANGRL000000000			Illumina MiSeq	30x	Unicycler v. 0.4.8
562.108	Escherichia coli EC022		562	131567;2;1224;1236;91347;543;561;562	cellular organisms;Bacteria;Proteobacteria;Gammaproteobacteria;Enterobacterales;Enterobacteriaceae;Escherichia;Escherichia coli	Bacteria		Proteobacteria	Gammaproteobacteria	Enterobacterales	Enterobacteriaceae	Escherichia	Escherichia coli	WGS	EC022				MLST.Escherichia_coli_2.398,MLST.Escherichia_coli_1.1598																Good	2022-07-26T00:00:00Z			PRJNA860607	SAMN29851831			JANGRU000000000			Illumina MiSeq	32x	Unicycler v. 0.4.8
562.108	Escherichia coli EC002		562	131567;2;1224;1236;91347;543;561;562	cellular organisms;Bacteria;Proteobacteria;Gammaproteobacteria;Enterobacterales;Enterobacteriaceae;Escherichia;Escherichia coli	Bacteria		Proteobacteria	Gammaproteobacteria	Enterobacterales	Enterobacteriaceae	Escherichia	Escherichia coli	WGS	EC002				MLST.Escherichia_coli_1.1421,MLST.Escherichia_coli_2.398																Good	2022-07-26T00:00:00Z			PRJNA860607	SAMN29851832			JANGRT000000000			Illumina MiSeq	22x	Unicycler v. 0.4.8
562.108	Escherichia coli EC034		562	131567;2;1224;1236;91347;543;561;562	cellular organisms;Bacteria;Proteobacteria;Gammaproteobacteria;Enterobacterales;Enterobacteriaceae;Escherichia;Escherichia coli	Bacteria		Proteobacteria	Gammaproteobacteria	Enterobacterales	Enterobacteriaceae	Escherichia	Escherichia coli	WGS	EC034				MLST.Escherichia_coli_2.58,MLST.Escherichia_coli_1.448																Good	2022-07-26T00:00:00Z			PRJNA860607	SAMN29851833			JANGRS000000000			Illumina MiSeq	28x	Unicycler v. 0.4.8
562.108	Escherichia coli EC031		562	131567;2;1224;1236;91347;543;561;562	cellular organisms;Bacteria;Proteobacteria;Gammaproteobacteria;Enterobacterales;Enterobacteriaceae;Escherichia;Escherichia coli	Bacteria		Proteobacteria	Gammaproteobacteria	Enterobacterales	Enterobacteriaceae	Escherichia	Escherichia coli	WGS	EC031				MLST.Escherichia_coli_2.132,MLST.Escherichia_coli_1.48																Good	2022-07-26T00:00:00Z			PRJNA860607	SAMN29851849			JANGRC000000000			Illumina MiSeq	35x	Unicycler v. 0.4.8
562.108	Escherichia coli EC003		562	131567;2;1224;1236;91347;543;561;562	cellular organisms;Bacteria;Proteobacteria;Gammaproteobacteria;Enterobacterales;Enterobacteriaceae;Escherichia;Escherichia coli	Bacteria		Proteobacteria	Gammaproteobacteria	Enterobacterales	Enterobacteriaceae	Escherichia	Escherichia coli	WGS	EC003				MLST.Escherichia_coli_1.69,MLST.Escherichia_coli_2.3																Good	2022-07-26T00:00:00Z			PRJNA860607	SAMN29851851			JANGRA000000000			Illumina MiSeq	21x	Unicycler v. 0.4.8
562.108	Escherichia coli EC033		562	131567;2;1224;1236;91347;543;561;562	cellular organisms;Bacteria;Proteobacteria;Gammaproteobacteria;Enterobacterales;Enterobacteriaceae;Escherichia;Escherichia coli	Bacteria		Proteobacteria	Gammaproteobacteria	Enterobacterales	Enterobacteriaceae	Escherichia	Escherichia coli	WGS	EC033				MLST.Escherichia_coli_2.19,MLST.Escherichia_coli_1.156																Good	2022-07-26T00:00:00Z			PRJNA860607	SAMN29851850			JANGRB000000000			Illumina MiSeq	44x	Unicycler v. 0.4.8
562.108	Escherichia coli EC013		562	131567;2;1224;1236;91347;543;561;562	cellular organisms;Bacteria;Proteobacteria;Gammaproteobacteria;Enterobacterales;Enterobacteriaceae;Escherichia;Escherichia coli	Bacteria		Proteobacteria	Gammaproteobacteria	Enterobacterales	Enterobacteriaceae	Escherichia	Escherichia coli	WGS	EC013				MLST.Escherichia_coli_2.716,MLST.Escherichia_coli_1.540																Good	2022-07-26T00:00:00Z			PRJNA860607	SAMN29851827			JANGRY000000000			Illumina MiSeq	53x	Unicycler v. 0.4.8
562.108	Escherichia coli EC020A		562	131567;2;1224;1236;91347;543;561;562	cellular organisms;Bacteria;Proteobacteria;Gammaproteobacteria;Enterobacterales;Enterobacteriaceae;Escherichia;Escherichia coli	Bacteria		Proteobacteria	Gammaproteobacteria	Enterobacterales	Enterobacteriaceae	Escherichia	Escherichia coli	WGS	EC020A																				Good	2022-07-26T00:00:00Z			PRJNA860607	SAMN29851841			JANGRK000000000			Illumina MiSeq	46x	Unicycler v. 0.4.8
562.108	Escherichia coli EC012		562	131567;2;1224;1236;91347;543;561;562	cellular organisms;Bacteria;Proteobacteria;Gammaproteobacteria;Enterobacterales;Enterobacteriaceae;Escherichia;Escherichia coli	Bacteria		Proteobacteria	Gammaproteobacteria	Enterobacterales	Enterobacteriaceae	Escherichia	Escherichia coli	WGS	EC012				MLST.Escherichia_coli_1.1722																Good	2022-07-26T00:00:00Z			PRJNA860607	SAMN29851836			JANGRP000000000			Illumina MiSeq	23x	Unicycler v. 0.4.8
562.109	Escherichia coli EC0018		562	131567;2;1224;1236;91347;543;561;562	cellular organisms;Bacteria;Proteobacteria;Gammaproteobacteria;Enterobacterales;Enterobacteriaceae;Escherichia;Escherichia coli	Bacteria		Proteobacteria	Gammaproteobacteria	Enterobacterales	Enterobacteriaceae	Escherichia	Escherichia coli	WGS	EC0018				MLST.Escherichia_coli_2.35,MLST.Escherichia_coli_1.12																Good	2022-08-14T00:00:00Z			PRJNA851374	SAMN29222025			JANKKM000000000			Illumina MiSeq	38x	Unicycler v. 0.4.8
562.109	Escherichia coli EC0016		562	131567;2;1224;1236;91347;543;561;562	cellular organisms;Bacteria;Proteobacteria;Gammaproteobacteria;Enterobacterales;Enterobacteriaceae;Escherichia;Escherichia coli	Bacteria		Proteobacteria	Gammaproteobacteria	Enterobacterales	Enterobacteriaceae	Escherichia	Escherichia coli	WGS	EC0016				MLST.Escherichia_coli_1.131																Good	2022-08-14T00:00:00Z			PRJNA851374	SAMN29222023			JANKKO000000000			Illumina MiSeq	31x	Unicycler v. 0.4.8
562.109	Escherichia coli EC0017		562	131567;2;1224;1236;91347;543;561;562	cellular organisms;Bacteria;Proteobacteria;Gammaproteobacteria;Enterobacterales;Enterobacteriaceae;Escherichia;Escherichia coli	Bacteria		Proteobacteria	Gammaproteobacteria	Enterobacterales	Enterobacteriaceae	Escherichia	Escherichia coli	WGS	EC0017				MLST.Escherichia_coli_2.43,MLST.Escherichia_coli_1.131																Good	2022-08-14T00:00:00Z			PRJNA851374	SAMN29222024			JANKKN000000000			Illumina MiSeq	37x	Unicycler v. 0.4.8
562.109	Escherichia coli EC0015		562	131567;2;1224;1236;91347;543;561;562	cellular organisms;Bacteria;Proteobacteria;Gammaproteobacteria;Enterobacterales;Enterobacteriaceae;Escherichia;Escherichia coli	Bacteria		Proteobacteria	Gammaproteobacteria	Enterobacterales	Enterobacteriaceae	Escherichia	Escherichia coli	WGS	EC0015				MLST.Escherichia_coli_1.46																Good	2022-08-14T00:00:00Z			PRJNA851374	SAMN29222020			JANKKR000000000			Illumina MiSeq	37x	Unicycler v. 0.4.8
562.109	Escherichia coli EC0013		562	131567;2;1224;1236;91347;543;561;562	cellular organisms;Bacteria;Proteobacteria;Gammaproteobacteria;Enterobacterales;Enterobacteriaceae;Escherichia;Escherichia coli	Bacteria		Proteobacteria	Gammaproteobacteria	Enterobacterales	Enterobacteriaceae	Escherichia	Escherichia coli	WGS	EC0013				MLST.Escherichia_coli_1.131																Good	2022-08-14T00:00:00Z			PRJNA851374	SAMN29222018			JANKKT000000000			Illumina MiSeq	28x	Unicycler v. 0.4.8
562.109	Escherichia coli EC0014		562	131567;2;1224;1236;91347;543;561;562	cellular organisms;Bacteria;Proteobacteria;Gammaproteobacteria;Enterobacterales;Enterobacteriaceae;Escherichia;Escherichia coli	Bacteria		Proteobacteria	Gammaproteobacteria	Enterobacterales	Enterobacteriaceae	Escherichia	Escherichia coli	WGS	EC0014				MLST.Escherichia_coli_1.131																Good	2022-08-14T00:00:00Z			PRJNA851374	SAMN29222019			JANKKS000000000			Illumina MiSeq	32x	Unicycler v. 0.4.8
562.109	Escherichia coli EC0012		562	131567;2;1224;1236;91347;543;561;562	cellular organisms;Bacteria;Proteobacteria;Gammaproteobacteria;Enterobacterales;Enterobacteriaceae;Escherichia;Escherichia coli	Bacteria		Proteobacteria	Gammaproteobacteria	Enterobacterales	Enterobacteriaceae	Escherichia	Escherichia coli	WGS	EC0012				MLST.Escherichia_coli_2.43,MLST.Escherichia_coli_1.131																Good	2022-08-14T00:00:00Z			PRJNA851374	SAMN29222017			JANKKU000000000			Illumina MiSeq	39x	Unicycler v. 0.4.8
562.109	Escherichia coli EC0009		562	131567;2;1224;1236;91347;543;561;562	cellular organisms;Bacteria;Proteobacteria;Gammaproteobacteria;Enterobacterales;Enterobacteriaceae;Escherichia;Escherichia coli	Bacteria		Proteobacteria	Gammaproteobacteria	Enterobacterales	Enterobacteriaceae	Escherichia	Escherichia coli	WGS	EC0009				MLST.Escherichia_coli_2.19,MLST.Escherichia_coli_1.156																Good	2022-08-14T00:00:00Z			PRJNA851374	SAMN29222014			JANKKX000000000			Illumina MiSeq	22x	Unicycler v. 0.4.8
562.109	Escherichia coli EC0008		562	131567;2;1224;1236;91347;543;561;562	cellular organisms;Bacteria;Proteobacteria;Gammaproteobacteria;Enterobacterales;Enterobacteriaceae;Escherichia;Escherichia coli	Bacteria		Proteobacteria	Gammaproteobacteria	Enterobacterales	Enterobacteriaceae	Escherichia	Escherichia coli	WGS	EC0008				MLST.Escherichia_coli_1.131,MLST.Escherichia_coli_2.43																Good	2022-08-14T00:00:00Z			PRJNA851374	SAMN29222012			JANKKZ000000000			Illumina MiSeq	30x	Unicycler v. 0.4.8
562.109	Escherichia coli EC0011		562	131567;2;1224;1236;91347;543;561;562	cellular organisms;Bacteria;Proteobacteria;Gammaproteobacteria;Enterobacterales;Enterobacteriaceae;Escherichia;Escherichia coli	Bacteria		Proteobacteria	Gammaproteobacteria	Enterobacterales	Enterobacteriaceae	Escherichia	Escherichia coli	WGS	EC0011				MLST.Escherichia_coli_1.69,MLST.Escherichia_coli_2.3																Good	2022-08-14T00:00:00Z			PRJNA851374	SAMN29222016			JANKKV000000000			Illumina MiSeq	34x	Unicycler v. 0.4.8
562.109	Escherichia coli EC0010		562	131567;2;1224;1236;91347;543;561;562	cellular organisms;Bacteria;Proteobacteria;Gammaproteobacteria;Enterobacterales;Enterobacteriaceae;Escherichia;Escherichia coli	Bacteria		Proteobacteria	Gammaproteobacteria	Enterobacterales	Enterobacteriaceae	Escherichia	Escherichia coli	WGS	EC0010				MLST.Escherichia_coli_1.156,MLST.Escherichia_coli_2.19																Good	2022-08-14T00:00:00Z			PRJNA851374	SAMN29222015			JANKKW000000000			Illumina MiSeq	23x	Unicycler v. 0.4.8
562.109	Escherichia coli EC0006		562	131567;2;1224;1236;91347;543;561;562	cellular organisms;Bacteria;Proteobacteria;Gammaproteobacteria;Enterobacterales;Enterobacteriaceae;Escherichia;Escherichia coli	Bacteria		Proteobacteria	Gammaproteobacteria	Enterobacterales	Enterobacteriaceae	Escherichia	Escherichia coli	WGS	EC0006				MLST.Escherichia_coli_2.479,MLST.Escherichia_coli_1.2006																Good	2022-08-14T00:00:00Z			PRJNA851374	SAMN29222007			JANKLE000000000			Illumina MiSeq	44x	Unicycler v. 0.4.8
562.109	Escherichia coli EC0007		562	131567;2;1224;1236;91347;543;561;562	cellular organisms;Bacteria;Proteobacteria;Gammaproteobacteria;Enterobacterales;Enterobacteriaceae;Escherichia;Escherichia coli	Bacteria		Proteobacteria	Gammaproteobacteria	Enterobacterales	Enterobacteriaceae	Escherichia	Escherichia coli	WGS	EC0007				MLST.Escherichia_coli_1.10,MLST.Escherichia_coli_2.2																Good	2022-08-14T00:00:00Z			PRJNA851374	SAMN29222009			JANKLC000000000			Illumina MiSeq	42x	Unicycler v. 0.4.8
562.109	Escherichia coli EC0005		562	131567;2;1224;1236;91347;543;561;562	cellular organisms;Bacteria;Proteobacteria;Gammaproteobacteria;Enterobacterales;Enterobacteriaceae;Escherichia;Escherichia coli	Bacteria		Proteobacteria	Gammaproteobacteria	Enterobacterales	Enterobacteriaceae	Escherichia	Escherichia coli	WGS	EC0005				MLST.Escherichia_coli_2.479,MLST.Escherichia_coli_1.2006																Good	2022-08-14T00:00:00Z			PRJNA851374	SAMN29222005			JANKLG000000000			Illumina MiSeq	39x	Unicycler v. 0.4.8
562.109	Escherichia coli EC0004		562	131567;2;1224;1236;91347;543;561;562	cellular organisms;Bacteria;Proteobacteria;Gammaproteobacteria;Enterobacterales;Enterobacteriaceae;Escherichia;Escherichia coli	Bacteria		Proteobacteria	Gammaproteobacteria	Enterobacterales	Enterobacteriaceae	Escherichia	Escherichia coli	WGS	EC0004				MLST.Escherichia_coli_1.2006,MLST.Escherichia_coli_2.479																Good	2022-08-14T00:00:00Z			PRJNA851374	SAMN29222002			JANKLJ000000000			Illumina MiSeq	30x	Unicycler v. 0.4.8
562.109	Escherichia coli EC0003		562	131567;2;1224;1236;91347;543;561;562	cellular organisms;Bacteria;Proteobacteria;Gammaproteobacteria;Enterobacterales;Enterobacteriaceae;Escherichia;Escherichia coli	Bacteria		Proteobacteria	Gammaproteobacteria	Enterobacterales	Enterobacteriaceae	Escherichia	Escherichia coli	WGS	EC0003				MLST.Escherichia_coli_1.2006,MLST.Escherichia_coli_2.479																Good	2022-08-14T00:00:00Z			PRJNA851374	SAMN29222000			JANKLL000000000			Illumina MiSeq	22x	Unicycler v. 0.4.8
562.109	Escherichia coli EC0001		562	131567;2;1224;1236;91347;543;561;562	cellular organisms;Bacteria;Proteobacteria;Gammaproteobacteria;Enterobacterales;Enterobacteriaceae;Escherichia;Escherichia coli	Bacteria		Proteobacteria	Gammaproteobacteria	Enterobacterales	Enterobacteriaceae	Escherichia	Escherichia coli	WGS	EC0001				MLST.Escherichia_coli_2.479,MLST.Escherichia_coli_1.2006																Good	2022-08-14T00:00:00Z			PRJNA851374	SAMN29221996			JANKLP000000000			Illumina MiSeq	39x	Unicycler v. 0.4.8
562.109	Escherichia coli EC0002		562	131567;2;1224;1236;91347;543;561;562	cellular organisms;Bacteria;Proteobacteria;Gammaproteobacteria;Enterobacterales;Enterobacteriaceae;Escherichia;Escherichia coli	Bacteria		Proteobacteria	Gammaproteobacteria	Enterobacterales	Enterobacteriaceae	Escherichia	Escherichia coli	WGS	EC0002				MLST.Escherichia_coli_2.479,MLST.Escherichia_coli_1.2006																Good	2022-08-14T00:00:00Z			PRJNA851374	SAMN29221997			JANKLO000000000			Illumina MiSeq	43x	Unicycler v. 0.4.8
562.337	Escherichia coli strain ST410		562	131567;2;1224;1236;91347;543;561;562	cellular organisms;Bacteria;Proteobacteria;Gammaproteobacteria;Enterobacterales;Enterobacteriaceae;Escherichia;Escherichia coli	Bacteria	Bacteria	Proteobacteria	Gammaproteobacteria	Enterobacterales	Enterobacteriaceae	Escherichia	Escherichia coli	Complete	ST410				MLST.Escherichia_coli_1.410,MLST.Escherichia_coli_2.471																Good	2018-08-08T00:00:00Z			PRJNA473419	SAMN09273490	GCA_003367575.1		CP029630,CP029631			PacBio	142.7x	HGAP v. 3
562.688	Escherichia coli strain 1EC213		562	131567;2;1224;1236;91347;543;561;562	cellular organisms;Bacteria;Proteobacteria;Gammaproteobacteria;Enterobacterales;Enterobacteriaceae;Escherichia;Escherichia coli	Bacteria	Bacteria	Proteobacteria	Gammaproteobacteria	Enterobacterales	Enterobacteriaceae	Escherichia	Escherichia coli	Complete	1EC213	OUT:H4			MLST.Escherichia_coli_1.940												genotype:ST940				Good	2020-12-29T00:00:00Z			PRJNA473419	SAMN15945290	GCA_016432785.1		CP061101,CP061102,CP061103,CP061104,CP061105,CP061106,CP061107			Illumina MiSeq; Oxford Nanopore MinION	412x	Unicycler v. V0.4.8
562.688	Escherichia coli strain 1EC187		562	131567;2;1224;1236;91347;543;561;562	cellular organisms;Bacteria;Proteobacteria;Gammaproteobacteria;Enterobacterales;Enterobacteriaceae;Escherichia;Escherichia coli	Bacteria	Bacteria	Proteobacteria	Gammaproteobacteria	Enterobacterales	Enterobacteriaceae	Escherichia	Escherichia coli	Complete	1EC187	O8:H9			MLST.Escherichia_coli_1.410,MLST.Escherichia_coli_2.471												genotype:ST410				Good	2020-12-29T00:00:00Z			PRJNA473419	SAMN15945289	GCA_016432805.1		CP061108,CP061109,CP061110,CP061111,CP061112			Illumina MiSeq; Oxford Nanopore MinION	485x	Unicycler v. v0.4.8
562.78	Escherichia coli strain EC45		562	131567;2;1224;1236;91347;543;561;562	cellular organisms;Bacteria;Proteobacteria;Gammaproteobacteria;Enterobacterales;Enterobacteriaceae;Escherichia;Escherichia coli	Bacteria	Bacteria	Proteobacteria	Gammaproteobacteria	Enterobacterales	Enterobacteriaceae	Escherichia	Escherichia coli	Complete	EC45				MLST.Escherichia_coli_2.471,MLST.Escherichia_coli_1.410																Good	2021-07-27T00:00:00Z			PRJNA473419	SAMN15486686	GCA_019355475.1		CP059125,CP059126,CP059127,CP059128,CP059129			Oxford Nanopore MiniION; Illumina MiSeq	1600x	Unicycler v. v0.4.8
562.78	Escherichia coli strain Ec42		562	131567;2;1224;1236;91347;543;561;562	cellular organisms;Bacteria;Proteobacteria;Gammaproteobacteria;Enterobacterales;Enterobacteriaceae;Escherichia;Escherichia coli	Bacteria	Bacteria	Proteobacteria	Gammaproteobacteria	Enterobacterales	Enterobacteriaceae	Escherichia	Escherichia coli	Complete	Ec42				MLST.Escherichia_coli_1.617																Good	2021-07-27T00:00:00Z			PRJNA473419	SAMN15486687	GCA_019355455.1		CP059119,CP059120,CP059121,CP059122,CP059123,CP059124			Oxford Nanopore MiniION; Illumina MiSeq	1300x	Unicycler v. v0.4.8
562.78	Escherichia coli strain Ec55		562	131567;2;1224;1236;91347;543;561;562	cellular organisms;Bacteria;Proteobacteria;Gammaproteobacteria;Enterobacterales;Enterobacteriaceae;Escherichia;Escherichia coli	Bacteria	Bacteria	Proteobacteria	Gammaproteobacteria	Enterobacterales	Enterobacteriaceae	Escherichia	Escherichia coli	Complete	Ec55				MLST.Escherichia_coli_1.131																Good	2021-07-27T00:00:00Z			PRJNA473419	SAMN15486685	GCA_019355495.1		CP059130,CP059131,CP059132,CP059133,CP059134			Oxford Nanopore MiniION; Illumina MiSeq	1000x	Unicycler v. v0.4.8
562.783	Escherichia coli strain Ec1079		562	131567;2;1224;1236;91347;543;561;562	cellular organisms;Bacteria;Proteobacteria;Gammaproteobacteria;Enterobacterales;Enterobacteriaceae;Escherichia;Escherichia coli	Bacteria	Bacteria	Proteobacteria	Gammaproteobacteria	Enterobacterales	Enterobacteriaceae	Escherichia	Escherichia coli	Complete	Ec1079				MLST.Escherichia_coli_2.692,MLST.Escherichia_coli_1.410																Good	2021-08-23T00:00:00Z			PRJNA473419	SAMN20802105	GCA_019720795.1		CP081306,CP081307,CP081308,CP081309,CP081310			Oxford Nanopore; MGI DNBSEQ-G400FAST	100.0x	Unicycler v. 0.4.8
[truncated: 37 more columns]

## Sheet: Selected Isolates from sheet 1
Supplementary Table 2: Metadata data of selected E. coli isolates from humans, pigs, and poultry
Isolates	Source	STs	Phylogroup	Beta-lactam
EC0001_Hu_18_Gh.fasta	Human	ST2006	B1	blaCTX-M-15
EC0002_Hu_18_Gh.fasta	Human	ST2006	B1	blaCTX-M-15
EC0003_Hu_18_Gh.fasta	Human	ST2006	B1	blaCTX-M-15
EC0004_Hu_18_Gh.fasta	Human	ST2006	B1	blaCTX-M-15
EC0005_Hu_18_Gh.fasta	Human	ST2006	B1	blaCTX-M-15
EC0006_Hu_18_Gh.fasta	Human	ST2006	B1	blaCTX-M-15
EC0007_Hu_18_Gh.fasta	Human	ST10	A	blaCTX-M-15,blaOXA-1
EC0008_Hu_18_Gh.fasta	Human	ST131	B2	blaCTX-M-15,blaOXA-1
EC0009_Hu_18_Gh.fasta	Human	ST156	B1	blaCTX-M-15,blaTEM-1B
EC001_Pig_20_Gh.fasta	Pig	ST167	A	blaCTX-M-15
EC0010_Hu_18_Gh.fasta	Human	ST156	B1	blaCTX-M-15,blaTEM-1B
EC0011_Hu_18_Gh.fasta	Human	ST69	D	blaOXA-1,blaTEM-169,blaTEM-33
EC0012_Hu_18_Gh.fasta	Human	ST131	B2	blaCTX-M-15,blaOXA-1
EC0013_Hu_18_Gh.fasta	Human	ST131	B2	blaCTX-M-15,blaOXA-1
EC0014_Hu_18_Gh.fasta	Human	ST131	B2	blaCTX-M-15,blaOXA-1
EC0015_Hu_18_Gh.fasta	Human	ST46	A	blaTEM-1B
EC0016_Hu_18_Gh.fasta	Human	ST131	B2	blaCTX-M
EC0017_Hu_18_Gh.fasta	Human	ST131	B2	blaCTX-M-15,blaOXA-1
EC0018_Hu_18_Gh.fasta	Human	ST12	B2	blaTEM-1B
EC0019_Hu_18_Gh.fasta	Human	ST449	D	blaOXA-1
EC002_Pig_20_Gh.fasta	Pig	ST58	B1	blaCTX-M-15,blaTEM-1B
EC0020_Hu_18_Gh.fasta	Human	ST5747	B1	Unknown
EC0021_Hu_18_Gh.fasta	Human	ST38	D	blaTEM-1C
EC004_Pig_20_Gh.fasta	Pig	ST9967	B1	blaCTX-M-15,blaTEM-1B
EC005_Pig_20_Gh.fasta	Pig	ST58	B1	blaCTX-M-15,blaCTX-M-180
EC006_Pig_20_Gh.fasta	Pig	ST9138	B1	Unknown
EC007_Pig_20_Gh.fasta	Pig	ST167	A	blaCTX-M-15
EC008_Pig_20_Gh.fasta	Pig	ST206	A	blaCTX-M-15,blaTEM-1B
EC009_Pig_20_Gh.fasta	Pig	ST196	B1	blaCTX-M-15
EC010_Pig_20_Gh.fasta	Pig	ST410	C	blaCTX-M-15,blaOXA-1,blaTEM-1B
EC010_Pou_20_Gh.fasta	Poultry	ST1706	B1	blaCTX-M-15
EC011_Pig_20_Gh.fasta	Pig	ST4450	A	blaCTX-M-15
EC012_Pig_20_Gh.fasta	Pig	ST226	A	blaCTX-M-15
EC013_Pig_20_Gh.fasta	Pig	ST10	A	blaCTX-M-15,blaTEM-1B
EC014_Pou_20_Gh.fasta	Poultry	ST1140	E	blaCTX-M-15
EC014A_Pig_20_Gh.fasta	Pig	ST12818	A	blaCTX-M-15
EC015_Pig_20_Gh.fasta	Pig	ST10	A	blaCTX-M-15
EC016_Pig_20_Gh.fasta	Pig	38*	D	blaCTX-M-15
EC017_Pig_20_Gh.fasta	Pig	ST38	D	blaCTX-M-15,blaTEM-1B
EC018_Pig_20_Gh.fasta	Pig	ST165	A	blaCTX-M-15
EC019_Pig_20_Gh.fasta	Pig	ST3580	B1	blaCTX-M-15
EC020_Pig_20_Gh.fasta	Pig	ST9967	B1	blaCTX-M-15,blaTEM-1B
EC021_Pig_20_Gh.fasta	Pig	ST1727	B1	blaCTX-M-15
EC022_Pig_20_Gh.fasta	Pig	ST206	B1	blaCTX-M-15,blaTEM-1B
EC023_Pig_20_Gh.fasta	Pig	ST196	B1	blaCTX-M-15,blaTEM-1B
EC028_Pou_20_Gh.fasta	Poultry	ST5044	B1	blaCTX-M-55
EC030_Pou_20_Gh.fasta	Poultry	ST3018	E	Unknown
P72_Hu_21_Gh.fasta	Human	ST167	A	blaCTX-M-27
